# Supplementary material for: Platelet activation and aggregation by the opportunistic pathogen Cutibacterium (Propionibacterium) acnes
Source: PLoS One. 2018 Jan 31;13(1):e0192051. doi: 10.1371/journal.pone.0192051 (PMC5792000; doi:10.1371/journal.pone.0192051)
Supplement: S1 Table — (XLSX) [file pone.0192051.s006.xlsx]

## Sheet: Blad1
Isolate	Phylotype	Prophage
AS2	IA	+
AS4	IA	+
AS10	IA	+
AS14	IA	-
AS24	IA	+
AS27	IA	+
AS45	IA	-
AD1	IA	-
AD2	IA	+
AD4	IA	+
AD5	IA	+
AD6	IA	+
AD8	IA	+
AD9	IA	+
AD11	IA	+
AD15	IA	-
AD17	IA	n.d.
AS1	IB	-
AS3	IB	+
AS11	IB	+
AS13	IB	+
AS16	IB	+
AS18	IB	-
AS23	IB	+
AS37	IB	+
AS38	IB	-
AS46	IB	+
AS49	IB	+
KPA	IB	-
AD3	IB	-
AD12	IB	-
AD26	IB	-
AD27	IB	-
AD33	IB	-
AD39	IB	-
AS8	II	+
AS9	II	+
AS12	II	+
AS20	II	-
AS21	II	-
AS22	II	+
AS28	II	-
AS29	II	+
AD10	II	+
AD13	II	+
AD14	II	+
AD16	II	-
AD18	II	-
AD20	II	+
AD21	II	+
AD24	II	+
AD31	II	-
